# Supplementary material for: Stratified dynamic analysis reveals postoperative recovery trajectories of sacral neuromodulation in pediatric neurogenic bladder
Source: Front Pediatr. 2025 Oct 9;13:1582311. doi: 10.3389/fped.2025.1582311 (PMC12545125; doi:10.3389/fped.2025.1582311)
Supplement: Supplementary file 1 [file Table1.xlsx]

## Sheet: Sheet1
patient ID	gender	age	cause	UDS	VUDS	MCUG	renal injury	intestine-before	intestine-after	Date of enrollment
001	0	17	1	1						2021.6
002	1	14	0	1						2021.6
003	0	17	1	1						2021.6
004	0	8	0	1						2021.6
005	1	7	1	1						2021.6
006	0	7	1	1						2021.6
007	1	16	0	1						2021.7
008	1	13	1	1						2021.7
009	0	14	1	1						2021.7
010	0	12	1	1						2021.7
011	0	9	1	1						2021.7
012	0	16	0	1						2021.7
013	1	17	0	1						2021.8
014	0	6	1	1						2021.8
015	0	7	1	1						2021.9
016	0	16	0	1						2021.9
017	1	7	0	1						2021.9
018	0	11	0	1						2021.10
019	0	14	1	1						2021.10
020	0	17	0	1						2021.10
021	1	16	1	1						2021.10
022	1	10	1	1						2021.11
023	0	7	0	1						2021.11
024	1	10	0	1						2021.11
025	0	13	1	1						2021.11
026	0	15	0	1						2021.12
027	0	9	1	1						2021.12
028	1	9	1	1						2021.12
029	0	14	0	1						2021.12
030	0	13	0	1						2022.1
031	0	6	0	1						2022.1
032	0	13	1	1						2022.1
033	0	11	1	1						2022.1
034	0	17	1	1						2022.1
035	1	8	1	1						2022.2
036	1	8	1	1						2022.2
037	1	11	0	1						2022.2
038	1	10	1	1						2022.2
039	1	6	1	1						2023.3
040	1	10	1	1						2023.3
041	0	6	1	1						2023.5
042	1	10	1	1						2023.6
043	0	17	1	1						2024.1
044	0	12	0	1						2024.2
045	1	8	0	1						2024.2
046	1	14	0	1						2024.3
047	1	17	0	1						2024.5
048	1	10	0	1						2024.5
049	0	11	1	1						2024.5
050	1	9	0	1						2024.7
051	1	6	0	1						2024.8
052	1	13	1	1						2024.8
053	0	17	1	1						2024.8
054	1	11	1	1						2024.8
055	0	12	0	1						2024.9
056	0	17	1	1						2024.9
057	1	8	1	1						2024.9
058	1	17	0	1						2024.11
059	0	13	0	1						2025.1
060	0	12	0	1						2025.1
061	1	11	1	1						2025.1
